# Supplementary material for: trans-Di­aqua­bis­(pyridazine-3-carboxyl­ato-κ2 N 2,O)cobalt(II) dihydrate
Source: Acta Crystallogr Sect E Struct Rep Online. 2013 Jun 29;69(Pt 7):m420–1. doi: 10.1107/S1600536813017340 (PMC3772443; doi:10.1107/S1600536813017340)
Supplement: Supplementary file 1 [file e-69-0m420-sup1.cif]

##############################################################################
#                                                                            #
# This CIF contains the data in a paper accepted for publication in          #
# Acta Crystallographica Section E. It conforms to the requirements of       #
# Notes for Authors for Acta Crystallographica Section E, and has been       #
# peer reviewed under the auspices of the IUCr Commission on Journals.       #
#                                                                            #
# Full details of the Crystallographic Information File format               #
# are given in the paper "The Crystallographic Information File (CIF):       #
# a New Standard Archive File for Crystallography" by S. R. Hall, F. H.      #
# Allen and I. D. Brown [Acta Cryst. (1991), A47, 655-685].                  #
#                                                                            #
# The current version of the core CIF dictionary is obtainable from          #
# ftp://ftp.iucr.org/pub/cif_core.dic.                                       #
#                                                                            #
# Software is freely available for graphical display of the structure(s)     #
# in this CIF. For information consult the CIF software page                 #
# http://www.iucr.org/resources/cif/software.                                #
#                                                                            #
# This file may be used for bona fide research purposes within the           #
# scientific community so long as proper attribution is given to the journal # 
# article from which it was obtained.                                        #
#                                                                            #
##############################################################################
data_I
_audit_creation_method     'WinGX routine CIF_UPDATE'
_chemical_name_systematic
;\
<i>trans</i>-Diaquabis(pyridazine-3-carboxylato-\
\k^2^<i>N</i>^2^,<i>O</i>)cobalt(II) dihydrate
;
_chemical_formula_moiety     'C10 H10 Co N4 O6, 2(H2 O)'
_chemical_formula_sum     'C10 H14 Co N4 O8'
_chemical_formula_iupac     '[Co (C5 H3 N2 O2)2 (H2 O)2], 2H2 O'
_chemical_formula_weight     377.18
_symmetry_cell_setting     triclinic
_symmetry_space_group_name_H-M     'P -1'
_symmetry_space_group_name_Hall     '-P 1'
_space_group_crystal_system     triclinic
_space_group_name_H-M_alt     'P -1'
_space_group_name_Hall     '-P 1'
loop_
    _symmetry_equiv_pos_as_xyz
    'x, y, z'
    '-x, -y, -z'
_cell_length_a     5.2934(4)
_cell_length_b     7.2817(8)
_cell_length_c     9.6196(9)
_cell_angle_alpha     79.673(8)
_cell_angle_beta     89.875(7)
_cell_angle_gamma     72.321(8)
_cell_volume     347.01(6)
_cell_formula_units_Z     1
_cell_measurement_reflns_used     1404
_cell_measurement_theta_min     2.148
_cell_measurement_theta_max     27.75
_cell_measurement_temperature     100(2)
_exptl_crystal_description     prism
_exptl_crystal_colour     orange
_exptl_crystal_size_max     0.09
_exptl_crystal_size_mid     0.07
_exptl_crystal_size_min     0.05
_exptl_crystal_density_diffrn     1.805
_exptl_crystal_density_method     'not measured'
_exptl_crystal_F_000     193
_exptl_absorpt_coefficient_mu     1.289
_exptl_absorpt_correction_type     multi-scan
_exptl_absorpt_process_details
;
(CrysAlis PRO; Agilent, 2011)
;
_exptl_absorpt_correction_T_min     0.907
_exptl_absorpt_correction_T_max     0.967
_exptl_special_details
;
IR (cm^-1^): 3500(<i>s</i>), 3320(<i>s</i>),
3229(<i>s</i>), 3075(<i>s</i>), 1626(<i>s</i>), 1580(<i>m</i>),
1559(<i>s</i>), 1451(w), 1385(w), 1227(w), 1163(w), 1090(w), 1074(w), 1034(w),
988(<i>m</i>), 851(<i>m</i>), 783(<i>m</i>), 721(<i>m</i>), 675(<i>m</i>),
536(w), 440(w).
;
_diffrn_ambient_temperature     100(2)
_diffrn_radiation_type     MoK\a
_diffrn_radiation_wavelength     0.71073
_diffrn_radiation_source     'SuperNova (Mo) X-ray Source'
_diffrn_radiation_monochromator     'mirror'
_diffrn_measurement_device_type     'Agilent SuperNova Single source at offset'
_diffrn_measurement_device     '\k-geometry diffractometer'
_diffrn_measurement_method     '\w scans'
_diffrn_detector_area_resol_mean     16.2439
_diffrn_reflns_number     2202
_diffrn_reflns_av_R_equivalents     0.0178
_diffrn_reflns_theta_min     2.16
_diffrn_reflns_theta_max     26
_diffrn_reflns_theta_full     26
_diffrn_measured_fraction_theta_max     1
_diffrn_measured_fraction_theta_full     1
_diffrn_reflns_limit_h_min     -6
_diffrn_reflns_limit_h_max     6
_diffrn_reflns_limit_k_min     -8
_diffrn_reflns_limit_k_max     7
_diffrn_reflns_limit_l_min     -11
_diffrn_reflns_limit_l_max     11
_refine_special_details
;
Refinement of <i>F</i>^2^ against ALL reflections. The weighted <i>R</i>-factor
<i>wR</i> and goodness of fit <i>S</i> are based on <i>F</i>^2^, conventional
<i>R</i>-factors <i>R</i> are based on <i>F</i>, with <i>F</i> set to zero for
negative <i>F</i>^2^. The threshold expression of <i>F</i>^2^ >
\s(<i>F</i>^2^) is used only for calculating <i>R</i>-factors(gt) <i>etc</i>.
and is not relevant to the choice of reflections for refinement.
<i>R</i>-factors based on <i>F</i>^2^ are statistically about twice as large
as those based on <i>F</i>, and <i>R</i>- factors based on ALL data will be
even larger.
;
_reflns_number_total     1369
_reflns_number_gt     1309
_reflns_threshold_expression     I>2\s(I)
_refine_ls_structure_factor_coef     Fsqd
_refine_ls_matrix_type     full
_refine_ls_R_factor_all     0.0284
_refine_ls_R_factor_gt     0.0264
_refine_ls_wR_factor_gt     0.0555
_refine_ls_wR_factor_ref     0.0575
_refine_ls_goodness_of_fit_ref     1.084
_refine_ls_restrained_S_all     1.083
_refine_ls_number_reflns     1369
_refine_ls_number_parameters     122
_refine_ls_number_restraints     4
_refine_ls_hydrogen_treatment     mixed
_refine_ls_weighting_scheme     calc
_refine_ls_weighting_details
         'calc w=1/[\s^2^(Fo^2^)+(0.0165P)^2^+0.2394P] where P=(Fo^2^+2Fc^2^)/3'
_atom_sites_solution_hydrogens     difmap
_atom_sites_solution_primary     direct
_atom_sites_solution_secondary     difmap
_refine_ls_shift/su_max     0
_refine_ls_shift/su_mean     0
_refine_diff_density_max     0.277
_refine_diff_density_min     -0.305
_refine_ls_extinction_method     none
loop_
    _atom_type_symbol
    _atom_type_description
    _atom_type_scat_dispersion_real
    _atom_type_scat_dispersion_imag
    _atom_type_scat_source
    C C 0.0033 0.0016 'International Tables Vol C Tables 4.2.6.8 and 6.1.1.4'
    H H 0 0 'International Tables Vol C Tables 4.2.6.8 and 6.1.1.4'
    Co Co 0.3494 0.9721 'International Tables Vol C Tables 4.2.6.8 and 6.1.1.4'
    N N 0.0061 0.0033 'International Tables Vol C Tables 4.2.6.8 and 6.1.1.4'
    O O 0.0106 0.006 'International Tables Vol C Tables 4.2.6.8 and 6.1.1.4'
_computing_data_collection     'CrysAlis PRO (Agilent, 2011)'
_computing_cell_refinement     'CrysAlis PRO (Agilent, 2011)'
_computing_data_reduction     'CrysAlis PRO (Agilent, 2011)'
_computing_structure_solution     'OLEX2 (Dolomanov <i>et al.</i>, 2009)'
_computing_structure_refinement     'SHELXL97 (Sheldrick, 2008)'
_computing_molecular_graphics     'ORTEP-3 for Windows (Farrugia, 2012)'
_computing_publication_material
                                'WinGX (Farrugia, 2012) and PLATON (Spek, 2009)'
loop_
    _atom_site_type_symbol
    _atom_site_label
    _atom_site_fract_x
    _atom_site_fract_y
    _atom_site_fract_z
    _atom_site_U_iso_or_equiv
    _atom_site_adp_type
    _atom_site_calc_flag
    _atom_site_refinement_flags
    _atom_site_occupancy
    _atom_site_disorder_assembly
    _atom_site_disorder_group
    Co Co1 0.5 0.5 0.5 0.00870(12) Uani d S 1 . .
    O O1W 0.3333(3) 0.3129(2) 0.41228(15) 0.0114(3) Uani d D 1 . .
    N N1 -0.0009(3) 0.8482(2) 0.40078(17) 0.0106(3) Uani d . 1 . .
    O O1 0.7179(3) 0.52521(19) 0.32270(14) 0.0108(3) Uani d . 1 . .
    O O2 0.7178(3) 0.7107(2) 0.11041(14) 0.0134(3) Uani d . 1 . .
    N N2 0.2411(3) 0.7466(2) 0.36752(17) 0.0097(3) Uani d . 1 . .
    O O2W 0.2458(3) 0.4748(2) 0.13080(16) 0.0164(3) Uani d D 1 . .
    C C5 -0.0299(4) 1.0868(3) 0.1892(2) 0.0143(4) Uani d . 1 . .
    H H5 -0.1268 1.2074 0.1306 0.017 Uiso calc R 1 . .
    C C7 0.6162(4) 0.6691(3) 0.2244(2) 0.0105(4) Uani d . 1 . .
    C C3 0.3458(4) 0.8063(3) 0.2481(2) 0.0098(4) Uani d . 1 . .
    C C6 -0.1312(4) 1.0140(3) 0.3137(2) 0.0123(4) Uani d . 1 . .
    H H6 -0.3022 1.0865 0.3375 0.015 Uiso calc R 1 . .
    C C4 0.2144(4) 0.9783(3) 0.1543(2) 0.0130(4) Uani d . 1 . .
    H H4 0.2908 1.0191 0.0695 0.016 Uiso calc R 1 . .
    H H2WA 0.086(3) 0.541(3) 0.122(3) 0.029(7) Uiso d D 1 . .
    H H1WA 0.291(5) 0.359(3) 0.3285(18) 0.024(7) Uiso d D 1 . .
    H H2WB 0.281(5) 0.420(4) 0.062(2) 0.032(8) Uiso d D 1 . .
    H H1WB 0.214(4) 0.281(4) 0.454(3) 0.031(7) Uiso d D 1 . .
loop_
    _atom_site_aniso_label
    _atom_site_aniso_U_11
    _atom_site_aniso_U_22
    _atom_site_aniso_U_33
    _atom_site_aniso_U_12
    _atom_site_aniso_U_13
    _atom_site_aniso_U_23
    Co1 0.0088(2) 0.0093(2) 0.00666(19) -0.00195(15) 0.00114(14) 0.00030(14)
    O1W 0.0119(7) 0.0136(7) 0.0087(7) -0.0048(6) 0.0012(6) -0.0001(6)
    N1 0.0095(8) 0.0113(8) 0.0114(8) -0.0029(7) 0.0008(6) -0.0036(7)
    O1 0.0104(7) 0.0111(7) 0.0088(7) -0.0019(6) 0.0010(5) 0.0012(5)
    O2 0.0161(7) 0.0143(7) 0.0089(7) -0.0045(6) 0.0051(6) -0.0002(6)
    N2 0.0091(8) 0.0116(8) 0.0096(8) -0.0040(7) 0.0008(6) -0.0035(7)
    O2W 0.0148(8) 0.0210(8) 0.0127(8) -0.0029(7) 0.0002(6) -0.0060(6)
    C5 0.0163(10) 0.0095(10) 0.0146(11) -0.0021(8) -0.0025(8) 0.0009(8)
    C7 0.0114(9) 0.0104(9) 0.0119(10) -0.0053(8) 0.0002(8) -0.0046(8)
    C3 0.0103(9) 0.0105(9) 0.0097(9) -0.0037(8) 0.0009(7) -0.0037(8)
    C6 0.0106(10) 0.0127(10) 0.0138(10) -0.0024(8) 0.0005(8) -0.0049(8)
    C4 0.0160(10) 0.0129(10) 0.0102(10) -0.0057(8) 0.0012(8) 0.0002(8)
_geom_special_details
;
All e.s.d.'s (except the e.s.d. in the dihedral angle between two l.s. planes)
are estimated using the full covariance matrix. The cell e.s.d.'s are taken
into account individually in the estimation of e.s.d.'s in distances, angles
and torsion angles; correlations between e.s.d.'s in cell parameters are only
used when they are defined by crystal symmetry. An approximate (isotropic)
treatment of cell e.s.d.'s is used for estimating e.s.d.'s involving l.s.
planes.
;
loop_
    _geom_bond_atom_site_label_1
    _geom_bond_atom_site_label_2
    _geom_bond_site_symmetry_2
    _geom_bond_distance
    _geom_bond_publ_flag
    Co1 O1 . 2.0689(13) yes
    Co1 O1 2_666 2.0689(13) ?
    Co1 N2 2_666 2.1023(16) ?
    Co1 N2 . 2.1023(16) yes
    Co1 O1W . 2.1199(14) yes
    Co1 O1W 2_666 2.1199(14) ?
    O1W H1WA . 0.819(16) ?
    O1W H1WB . 0.822(17) ?
    N1 C6 . 1.330(2) ?
    N1 N2 . 1.341(2) ?
    O1 C7 . 1.259(2) ?
    O2 C7 . 1.249(2) ?
    N2 C3 . 1.334(2) ?
    O2W H2WA . 0.835(17) ?
    O2W H2WB . 0.824(17) ?
    C5 C4 . 1.372(3) ?
    C5 C6 . 1.395(3) ?
    C5 H5 . 0.95 ?
    C7 C3 . 1.520(3) ?
    C3 C4 . 1.391(3) ?
    C6 H6 . 0.95 ?
    C4 H4 . 0.95 ?
loop_
    _geom_angle_atom_site_label_1
    _geom_angle_atom_site_label_2
    _geom_angle_atom_site_label_3
    _geom_angle_site_symmetry_1
    _geom_angle_site_symmetry_3
    _geom_angle
    _geom_angle_publ_flag
    O1 Co1 O1 . 2_666 180 ?
    O1 Co1 N2 . 2_666 101.76(6) ?
    O1 Co1 N2 2_666 2_666 78.24(6) ?
    O1 Co1 N2 . . 78.24(6) n
    O1 Co1 N2 2_666 . 101.76(6) ?
    N2 Co1 N2 2_666 . 180 ?
    O1 Co1 O1W . . 89.54(5) n
    O1 Co1 O1W 2_666 . 90.46(5) ?
    N2 Co1 O1W 2_666 . 89.58(6) ?
    N2 Co1 O1W . . 90.42(6) n
    O1 Co1 O1W . 2_666 90.46(5) ?
    O1 Co1 O1W 2_666 2_666 89.54(5) ?
    N2 Co1 O1W 2_666 2_666 90.42(6) ?
    N2 Co1 O1W . 2_666 89.58(6) ?
    O1W Co1 O1W . 2_666 180.00(4) ?
    Co1 O1W H1WA . . 109.3(17) ?
    Co1 O1W H1WB . . 117.4(18) ?
    H1WA O1W H1WB . . 112(2) ?
    C6 N1 N2 . . 118.24(16) ?
    C7 O1 Co1 . . 116.67(12) ?
    C3 N2 N1 . . 121.11(16) ?
    C3 N2 Co1 . . 113.96(13) ?
    N1 N2 Co1 . . 124.73(12) ?
    H2WA O2W H2WB . . 108(3) ?
    C4 C5 C6 . . 117.74(18) ?
    C4 C5 H5 . . 121.1 ?
    C6 C5 H5 . . 121.1 ?
    O2 C7 O1 . . 126.21(18) ?
    O2 C7 C3 . . 117.09(17) ?
    O1 C7 C3 . . 116.69(16) ?
    N2 C3 C4 . . 122.10(18) ?
    N2 C3 C7 . . 114.00(16) ?
    C4 C3 C7 . . 123.89(17) ?
    N1 C6 C5 . . 123.38(18) ?
    N1 C6 H6 . . 118.3 ?
    C5 C6 H6 . . 118.3 ?
    C5 C4 C3 . . 117.37(18) ?
    C5 C4 H4 . . 121.3 ?
    C3 C4 H4 . . 121.3 ?
loop_
    _geom_torsion_atom_site_label_1
    _geom_torsion_atom_site_label_2
    _geom_torsion_atom_site_label_3
    _geom_torsion_atom_site_label_4
    _geom_torsion_site_symmetry_1
    _geom_torsion_site_symmetry_2
    _geom_torsion_site_symmetry_3
    _geom_torsion_site_symmetry_4
    _geom_torsion
    _geom_torsion_publ_flag
    N2 Co1 O1 C7 2_666 . . . -176.98(13) ?
    N2 Co1 O1 C7 . . . . 3.02(13) ?
    O1W Co1 O1 C7 . . . . 93.54(13) ?
    O1W Co1 O1 C7 2_666 . . . -86.46(13) ?
    C6 N1 N2 C3 . . . . -2.1(3) ?
    C6 N1 N2 Co1 . . . . 172.59(13) ?
    O1 Co1 N2 C3 . . . . -5.73(12) ?
    O1 Co1 N2 C3 2_666 . . . 174.27(12) ?
    O1W Co1 N2 C3 . . . . -95.18(13) ?
    O1W Co1 N2 C3 2_666 . . . 84.82(13) ?
    O1 Co1 N2 N1 . . . . 179.25(15) ?
    O1 Co1 N2 N1 2_666 . . . -0.75(15) ?
    O1W Co1 N2 N1 . . . . 89.80(14) ?
    O1W Co1 N2 N1 2_666 . . . -90.20(14) ?
    Co1 O1 C7 O2 . . . . 179.04(15) ?
    Co1 O1 C7 C3 . . . . -0.1(2) ?
    N1 N2 C3 C4 . . . . 1.8(3) ?
    Co1 N2 C3 C4 . . . . -173.40(14) ?
    N1 N2 C3 C7 . . . . -177.51(15) ?
    Co1 N2 C3 C7 . . . . 7.27(19) ?
    O2 C7 C3 N2 . . . . 175.85(16) ?
    O1 C7 C3 N2 . . . . -5.0(2) ?
    O2 C7 C3 C4 . . . . -3.5(3) ?
    O1 C7 C3 C4 . . . . 175.72(17) ?
    N2 N1 C6 C5 . . . . 0.4(3) ?
    C4 C5 C6 N1 . . . . 1.5(3) ?
    C6 C5 C4 C3 . . . . -1.7(3) ?
    N2 C3 C4 C5 . . . . 0.2(3) ?
    C7 C3 C4 C5 . . . . 179.45(17) ?
loop_
    _geom_hbond_atom_site_label_D
    _geom_hbond_atom_site_label_H
    _geom_hbond_atom_site_label_A
    _geom_hbond_site_symmetry_A
    _geom_hbond_distance_DH
    _geom_hbond_distance_HA
    _geom_hbond_distance_DA
    _geom_hbond_angle_DHA
    _geom_hbond_publ_flag
    O2W H2WA O2 1_455 0.833(19) 1.956(19) 2.787(2) 175.3(17) yes
    O1W H1WA O2W 1_555 0.819(18) 1.921(17) 2.732(2) 171(3) yes
    O2W H2WB O2 2_665 0.83(2) 2.05(2) 2.865(2) 168(3) yes
    O1W H1WB N1 2_566 0.82(2) 2.07(3) 2.862(2) 164(3) yes
    C4 H4 O2 2_675 0.95 2.37 3.188(2) 145 yes
    C6 H6 O1W 1_465 0.95 2.33 3.264(3) 166 yes
_iucr_refine_instructions_details
;
TITL
CELL 0.71073 5.2934 7.2817 9.6196 79.673 89.875 72.321
ZERR 1 0.0004 0.0008 0.0009 0.008 0.007 0.008
LATT 1
SFAC C H Co N O
UNIT 10 14 1 4 8
DFIX 0.84 0.02 H1Wa O1W
DFIX 0.84 0.02 H1Wb O1W
DFIX 0.84 0.02 H2Wa O2W
DFIX 0.84 0.02 H2Wb O2W
L.S. 10
PLAN  10
TEMP -173
HTAB 2.00000
BOND
BOND $H
CONF
fmap 2
acta
MERG 2
OMIT -2 52
WGHT    0.016500    0.239400
FVAR       9.13487
CO1   3    0.500000    0.500000    0.500000    10.50000    0.00884    0.00932 =
         0.00666    0.00030    0.00114   -0.00195
O1W   5    0.333269    0.312858    0.412282    11.00000    0.01188    0.01356 =
         0.00867   -0.00006    0.00116   -0.00475
N1    4   -0.000883    0.848217    0.400781    11.00000    0.00945    0.01127 =
         0.01137   -0.00359    0.00085   -0.00289
O1    5    0.717860    0.525210    0.322696    11.00000    0.01038    0.01108 =
         0.00880    0.00121    0.00100   -0.00188
O2    5    0.717754    0.710668    0.110410    11.00000    0.01610    0.01428 =
         0.00886   -0.00019    0.00510   -0.00449
N2    4    0.241120    0.746647    0.367519    11.00000    0.00905    0.01156 =
         0.00956   -0.00346    0.00082   -0.00400
O2W   5    0.245777    0.474775    0.130799    11.00000    0.01481    0.02100 =
         0.01274   -0.00595    0.00022   -0.00291
C5    1   -0.029901    1.086754    0.189200    11.00000    0.01628    0.00946 =
         0.01458    0.00085   -0.00254   -0.00207
AFIX  43
H5    2   -0.126780    1.207353    0.130560    11.00000   -1.20000
AFIX   0
C7    1    0.616212    0.669053    0.224437    11.00000    0.01137    0.01041 =
         0.01190   -0.00463    0.00020   -0.00531
C3    1    0.345833    0.806332    0.248081    11.00000    0.01034    0.01045 =
         0.00967   -0.00366    0.00094   -0.00370
C6    1   -0.131239    1.013953    0.313676    11.00000    0.01060    0.01273 =
         0.01381   -0.00489    0.00051   -0.00245
AFIX  43
H6    2   -0.302200    1.086486    0.337479    11.00000   -1.20000
AFIX   0
C4    1    0.214409    0.978308    0.154319    11.00000    0.01597    0.01286 =
         0.01017    0.00019    0.00120   -0.00574
AFIX  43
H4    2    0.290825    1.019058    0.069469    11.00000   -1.20000
AFIX   0
H2WA  2    0.085565    0.541190    0.121636    11.00000    0.02943
H1WA  2    0.290813    0.358892    0.328544    11.00000    0.02408
H2WB  2    0.281198    0.420386    0.061939    11.00000    0.03235
H1WB  2    0.213630    0.280575    0.454314    11.00000    0.03131
HKLF 4
REM
REM R1 =  0.0264 for   1309 Fo > 4sig(Fo)  and  0.0284 for all   1369 data
REM    122 parameters refined using      4 restraints
END
WGHT      0.0165      0.2394
REM Highest difference peak  0.277,  deepest hole -0.305,  1-sigma level  0.065
Q1    1   0.4833  0.7425  0.2442  11.00000  0.05    0.28
Q2    1   0.1230  0.7974  0.3931  11.00000  0.05    0.26
Q3    1   0.4947  0.3228  0.4434  11.00000  0.05    0.25
Q4    1   0.6377  0.4612  0.2558  11.00000  0.05    0.24
Q5    1   0.2785  0.7559  0.2868  11.00000  0.05    0.24
Q6    1   0.4811  0.3737  0.5389  11.00000  0.05    0.22
Q7    1   0.2496  0.8633  0.1955  11.00000  0.05    0.22
Q8    1   0.0631  0.9962  0.1532  11.00000  0.05    0.21
Q9    1   0.4167  0.4375  0.4148  11.00000  0.05    0.21
Q10   1   0.1239  1.0617  0.1904  11.00000  0.05    0.21
;
data_global
_journal_date_recd_electronic     2013-06-19
_journal_date_accepted     2013-06-24
_journal_name_full     'Acta Crystallographica, Section E'
_journal_year     2013
_journal_volume     69
_journal_issue      7
_journal_page_first     m420
_journal_page_last     m421
_journal_paper_category     QM
_journal_paper_doi     10.1107/S1600536813017340
_journal_coeditor_code     IS5284
_publ_contact_author_name     'Professor Juan M. Gutierrez-Zorrilla'
_publ_contact_author_address
;
Departamento de Qu\'imica Inorg\'anica
Facultad de Ciencia y Tecnolog\'ia
Universidad de Pa\'is Vasco, UPV/EHU
PO Box 644, E-48080 Bilbao, Spain
;
_publ_contact_author_email     'juanma.zorrilla@ehu.es'
_publ_contact_author_fax     '0034 934 144 979'
_publ_contact_author_phone     '0034 946 015 522'
_publ_section_title
;\
<i>trans</i>-Diaquabis(pyridazine-3-carboxylato-\k^2^<i>N</i>^2^,<i>O</i>)\
cobalt(II) dihydrate
;
loop_
    _publ_author_name
    _publ_author_address
    'Artetxe, Be\~nat'
;
Departamento de Qu\'imica Inorg\'anica
Facultad de Ciencia y Tecnolog\'ia
Universidad de Pa\'is Vasco UPV/EHU
PO Box 644, E-48080 Bilbao, Spain
;
    'Reinoso, Santiago'
;
Departamento de Qu\'imica Inorg\'anica
Facultad de Ciencia y Tecnolog\'ia
Universidad de Pa\'is Vasco UPV/EHU
PO Box 644, E-48080 Bilbao, Spain
;
    'San Felices, Leire'
;
Departamento de Qu\'imica Inorg\'anica
Facultad de Ciencia y Tecnolog\'ia
Universidad de Pa\'is Vasco UPV/EHU
PO Box 644, E-48080 Bilbao, Spain
;
    'Mart\'in-Caballero, Jagoba'
;
Departamento de Qu\'imica Inorg\'anica
Facultad de Ciencia y Tecnolog\'ia
Universidad de Pa\'is Vasco UPV/EHU
PO Box 644, E-48080 Bilbao, Spain
;
    'Guti\'errez-Zorrilla, Juan M.'
;
Departamento de Qu\'imica Inorg\'anica
Facultad de Ciencia y Tecnolog\'ia
Universidad de Pa\'is Vasco UPV/EHU
PO Box 644, E-48080 Bilbao, Spain
;
