# Supplementary material for: trans-Di­aqua­bis­(pyridazine-3-carboxyl­ato-κ2 N 2,O)cobalt(II) dihydrate
Source: Acta Crystallogr Sect E Struct Rep Online. 2013 Jun 29;69(Pt 7):m420–1. doi: 10.1107/S1600536813017340 (PMC3772443; doi:10.1107/S1600536813017340)
Supplement: Supplementary file 2 [file e-69-0m420-Isup2.hkl]

#
# h,k,l, Fc-squared, Fo-squared, sigma(Fo-squared) and status flag
#
data_I
_shelx_title ' '
_shelx_refln_list_code          4
_shelx_F_calc_maximum      110.91
_exptl_crystal_F_000       193.00
_reflns_d_resolution_high  0.8108
 
loop_
 _symmetry_equiv_pos_as_xyz
 'x, y, z'
 '-x, -y, -z'
 
_cell_length_a     5.2934
_cell_length_b     7.2817
_cell_length_c     9.6196
_cell_angle_alpha  79.673
_cell_angle_beta   89.875
_cell_angle_gamma  72.321
 
_shelx_F_squared_multiplier     1.000
 
loop_
 _refln_index_h
 _refln_index_k
 _refln_index_l
 _refln_F_squared_calc
 _refln_F_squared_meas
 _refln_F_squared_sigma
 _refln_observed_status
   1   0   0      307.83      303.74      3.97 o
   2   0   0      462.91      501.92      8.34 o
   3   0   0       81.66       98.27      3.23 o
   4   0   0      726.71      735.11     14.50 o
   5   0   0      112.19      118.13     13.24 o
   6   0   0       82.48       85.96      8.85 o
  -5   1   0      186.02      188.26      8.78 o
  -4   1   0      144.22      132.14      6.53 o
  -3   1   0       68.31       78.10      3.43 o
  -2   1   0      115.13       98.63      2.05 o
  -1   1   0     4025.76     4074.14     16.58 o
   0   1   0      864.73      888.13     13.19 o
   1   1   0     1698.83     1699.51      8.37 o
   2   1   0      639.37      661.13      4.47 o
   3   1   0      158.62      147.62      4.02 o
   4   1   0      622.70      605.10      9.46 o
   5   1   0      440.86      417.07     17.06 o
   6   1   0        2.44        0.16      0.98 o
  -5   2   0       80.52       77.26      9.03 o
  -4   2   0       80.73       64.85      7.42 o
  -3   2   0      590.20      587.96     19.61 o
  -2   2   0      733.80      718.42      9.97 o
  -1   2   0     1468.93     1478.44     13.19 o
   0   2   0      554.30      555.00      7.14 o
   1   2   0     1166.83     1207.29      6.27 o
   2   2   0        1.27        1.95      0.28 o
   3   2   0     1223.65     1230.59     10.90 o
   4   2   0      803.04      788.34     18.30 o
   5   2   0      174.95      179.45     11.35 o
   6   2   0       49.80       42.72      6.12 o
  -5   3   0       85.93       88.94     10.46 o
  -4   3   0      524.03      495.85     22.10 o
  -3   3   0        4.51       28.05      4.95 o
  -2   3   0      458.04      467.19      9.51 o
  -1   3   0      182.54      191.08      5.67 o
   0   3   0      256.09      266.09      6.08 o
   1   3   0       29.20       30.98      1.25 o
   2   3   0      566.47      573.69     11.65 o
   3   3   0      374.05      370.66      7.59 o
   4   3   0      559.59      531.88     11.18 o
   5   3   0       53.50       51.77      5.51 o
   6   3   0       76.08       69.88      8.02 o
  -4   4   0      301.46      329.00     19.31 o
  -3   4   0      168.87      152.28     11.83 o
  -2   4   0      500.99      494.95     17.20 o
  -1   4   0      173.54      178.93      6.30 o
   0   4   0     1548.28     1632.62     17.52 o
   1   4   0      783.88      801.81     10.80 o
   2   4   0       12.44       13.28      2.11 o
   3   4   0      864.55      883.08     10.46 o
   4   4   0      183.64      184.74      6.87 o
   5   4   0       43.52       43.64      5.45 o
   6   4   0        0.55       -1.04      1.55 o
  -3   5   0       10.52       19.84      4.60 o
  -2   5   0       56.60       57.02      4.54 o
  -1   5   0      208.18      206.34      7.59 o
   0   5   0      825.50      793.11     13.88 o
   1   5   0      457.71      502.61      9.97 o
   2   5   0       21.36       21.29      3.04 o
   3   5   0       36.40       37.69      4.03 o
   4   5   0      603.72      607.98      9.99 o
   5   5   0      123.39      117.93      6.68 o
   6   5   0        0.89        0.43      1.62 o
  -3   6   0        0.90       10.41      3.81 o
  -2   6   0      116.17      113.88      6.58 o
  -1   6   0      929.37      928.75     31.52 o
   0   6   0      643.80      637.02     13.83 o
   1   6   0       16.63       20.70      2.29 o
   2   6   0        4.84        6.64      2.05 o
   3   6   0      226.85      234.96     11.16 o
   4   6   0      117.92      124.40      7.39 o
   5   6   0       75.39       80.01      8.65 o
  -2   7   0      201.42      208.05     15.57 o
  -1   7   0      416.82      423.40     13.22 o
   0   7   0       43.67       48.86      4.22 o
   1   7   0       16.99       21.23      3.85 o
   2   7   0       31.74       31.21      4.52 o
   3   7   0      203.70      211.36     11.68 o
   4   7   0      140.74      146.67      7.54 o
   5   7   0        3.56        2.32      1.41 o
   0   8   0       55.36       56.31      6.90 o
   1   8   0        6.72        7.01      2.64 o
   2   8   0       45.68       43.94      6.07 o
   3   8   0      424.75      426.05     18.42 o
   4   8   0      107.07      115.77      7.24 o
  -4  -8   1      669.66      681.60     23.29 o
  -3  -8   1       41.25       37.82      5.53 o
  -2  -8   1       58.29       61.53      7.08 o
  -1  -8   1        0.60        3.15      1.90 o
   0  -8   1      137.96      129.08     10.54 o
  -5  -7   1      140.63      135.25     12.12 o
  -4  -7   1      127.43      145.47      9.78 o
  -3  -7   1      397.60      413.59     16.67 o
  -2  -7   1        0.62        2.96      1.52 o
  -1  -7   1       92.19       95.95      8.22 o
   0  -7   1       11.06       16.91      2.56 o
   1  -7   1      187.89      184.38      8.84 o
   2  -7   1       22.61       10.21      3.64 o
  -5  -6   1      140.86      136.10      7.24 o
  -4  -6   1       26.68       26.56      4.76 o
  -3  -6   1        0.98        3.23      1.05 o
  -2  -6   1      263.28      260.56     12.08 o
  -1  -6   1      167.90      169.12      6.78 o
   0  -6   1      195.18      187.93      7.73 o
   1  -6   1       96.55      104.26      6.80 o
   2  -6   1      217.67      224.85      9.39 o
   3  -6   1       52.19       37.33      6.97 o
  -6  -5   1      320.52      298.12     16.24 o
  -5  -5   1       13.42       13.10      4.89 o
  -4  -5   1       51.11       51.23      2.96 o
  -3  -5   1       49.01       49.44      4.70 o
  -2  -5   1      319.42      299.03     11.61 o
  -1  -5   1      194.85      182.32     12.12 o
   0  -5   1      201.98      209.49      7.34 o
   1  -5   1      200.47      203.13      7.71 o
   2  -5   1      533.73      540.64     13.24 o
   3  -5   1       60.64       61.13      8.36 o
  -6  -4   1      182.59      187.86     13.42 o
  -5  -4   1      159.05      171.00      7.44 o
  -4  -4   1      212.47      220.22      7.70 o
  -3  -4   1      658.28      710.09     15.44 o
  -2  -4   1      159.77      160.63      7.42 o
  -1  -4   1      861.92      875.57     16.57 o
   0  -4   1       37.71       34.36      2.63 o
   1  -4   1      271.80      285.20     14.09 o
   2  -4   1       49.03       47.28      3.53 o
   3  -4   1      441.82      424.92     20.03 o
   4  -4   1       18.33       21.07      4.93 o
  -6  -3   1       34.72       36.82      5.84 o
  -5  -3   1        3.58        2.95      1.43 o
  -4  -3   1      789.72      739.95     13.53 o
  -3  -3   1      505.42      523.70      8.65 o
  -2  -3   1      435.49      446.18     10.62 o
  -1  -3   1       90.27       74.83      4.43 o
   0  -3   1     1311.59     1418.92     14.56 o
   1  -3   1      147.56      137.97      4.98 o
   2  -3   1      192.57      199.28      6.38 o
   3  -3   1        3.00        4.81      2.14 o
   4  -3   1      271.64      256.50     16.10 o
   5  -3   1      149.92      130.85     12.73 o
  -6  -2   1       64.91       68.92      7.88 o
  -5  -2   1      646.28      664.12     22.01 o
  -4  -2   1      350.83      361.59      9.21 o
  -3  -2   1      127.45      117.34      2.65 o
  -2  -2   1      288.74      259.79      6.56 o
  -1  -2   1      354.87      343.09      7.83 o
   0  -2   1       16.44       18.30      1.87 o
   1  -2   1      882.08      898.32     10.79 o
   2  -2   1      610.25      634.10      9.72 o
   3  -2   1      337.55      320.28     14.72 o
   4  -2   1        0.81        2.71      1.65 o
   5  -2   1       51.23       38.72      6.75 o
  -6  -1   1      182.34      186.47     12.91 o
  -5  -1   1      427.08      442.44     17.66 o
  -4  -1   1      135.14      128.78      4.29 o
  -3  -1   1      384.57      385.94      6.48 o
  -2  -1   1      112.56      114.65      2.89 o
  -1  -1   1      643.21      653.64      5.77 o
   0  -1   1       33.24       37.27      2.09 o
   1  -1   1      364.79      362.12      4.36 o
   2  -1   1     1545.74     1582.15      9.08 o
   3  -1   1      454.45      474.15      7.69 o
   4  -1   1       49.06       46.23      3.87 o
   5  -1   1       64.66       66.31      6.55 o
  -6   0   1       58.81       81.52      8.66 o
  -5   0   1      121.75      132.35      7.02 o
  -4   0   1      243.38      243.94      8.36 o
  -3   0   1        4.50       10.02      1.77 o
  -2   0   1     1005.40     1042.37      8.19 o
  -1   0   1      831.47      772.22     10.35 o
   0   0   1     1123.12     1122.50      5.75 o
   1   0   1      222.37      217.19      4.06 o
   2   0   1      595.28      565.16     11.09 o
   3   0   1      406.34      413.13      7.91 o
   4   0   1       34.22       34.57      2.68 o
   5   0   1      116.49      105.12      6.27 o
   6   0   1      360.78      373.31     18.38 o
  -5   1   1       15.13       25.30      3.24 o
  -4   1   1      141.03      150.07      6.91 o
  -3   1   1      486.85      507.29      6.53 o
  -2   1   1        6.59       15.39      0.80 o
  -1   1   1      718.13      665.86      7.21 o
   0   1   1     2569.26     2561.50      8.97 o
   1   1   1     2766.54     2740.53     30.20 o
   2   1   1      416.04      395.58      7.79 o
   3   1   1       45.08       56.16      3.82 o
   4   1   1      280.40      286.97      8.38 o
   5   1   1      233.00      224.02     12.60 o
   6   1   1       76.55       83.39      8.57 o
  -5   2   1      217.47      201.19     14.49 o
  -4   2   1      122.12      113.09      9.65 o
  -3   2   1      231.86      228.36     12.23 o
  -2   2   1      701.79      728.23     13.38 o
  -1   2   1      249.06      223.16      5.15 o
   0   2   1       78.76       85.18      2.78 o
   1   2   1     1144.04     1154.99      8.07 o
   2   2   1      701.68      672.63      4.95 o
   3   2   1      429.45      436.20      9.71 o
   4   2   1        4.82        5.24      1.52 o
   5   2   1      304.83      295.53     13.29 o
   6   2   1       64.32       69.76      7.93 o
  -5   3   1       47.55       35.91      6.56 o
  -4   3   1      171.27      173.67     12.97 o
  -3   3   1      216.57      213.24     12.73 o
  -2   3   1      515.18      517.97     10.01 o
  -1   3   1      671.67      663.18     10.53 o
   0   3   1       36.91       34.20      2.15 o
   1   3   1       36.33       28.55      1.30 o
   2   3   1      806.99      783.46      7.88 o
   3   3   1      187.32      177.78      4.16 o
   4   3   1      256.65      252.40     11.51 o
   5   3   1       54.44       54.08      5.72 o
   6   3   1      132.22      126.72     10.85 o
  -4   4   1       76.70       83.27      9.69 o
  -3   4   1       14.93       13.08      3.65 o
  -2   4   1      281.52      283.03     14.69 o
  -1   4   1      220.62      213.84     13.03 o
   0   4   1      400.99      404.46      8.61 o
   1   4   1      189.80      181.80      4.95 o
   2   4   1      568.96      563.84      8.57 o
   3   4   1      143.57      140.11      4.05 o
   4   4   1        5.21        4.83      1.08 o
   5   4   1       86.30       85.07      7.63 o
   6   4   1      414.33      403.05     13.56 o
  -4   5   1      184.06      198.39     15.88 o
  -3   5   1      224.38      225.06     15.40 o
  -2   5   1       22.02       17.05      2.59 o
  -1   5   1       66.97       67.86      4.30 o
   0   5   1      183.08      174.86     13.14 o
   1   5   1     1329.31     1372.32     27.86 o
   2   5   1      113.87      116.86      7.03 o
   3   5   1       50.27       55.20      2.77 o
   4   5   1       59.20       60.69      3.07 o
   5   5   1      356.10      373.67     17.33 o
   6   5   1       26.07       23.93      4.60 o
  -3   6   1       42.61       44.40      7.26 o
  -2   6   1      265.16      258.32     10.28 o
  -1   6   1        6.87        6.55      2.07 o
   0   6   1      262.85      259.83      8.82 o
   1   6   1      142.86      133.75      8.55 o
   2   6   1      313.10      304.91     12.74 o
   3   6   1        0.74        0.12      0.89 o
   4   6   1      259.56      260.32      9.12 o
   5   6   1      325.16      335.05     17.67 o
  -2   7   1       56.80       49.73      7.67 o
  -1   7   1      345.42      337.84     11.70 o
   0   7   1      161.84      155.21      7.49 o
   1   7   1      110.65       99.08      8.11 o
   2   7   1       29.99       25.46      3.97 o
   3   7   1       83.31       85.76      5.61 o
   4   7   1      116.57      127.50     10.32 o
   5   7   1      141.35      164.85     13.12 o
   0   8   1       56.15       63.40      7.21 o
   1   8   1      114.66      118.79      9.78 o
   2   8   1       79.83       78.81      7.82 o
   3   8   1      189.28      193.35      9.16 o
   4   8   1        4.67        4.36      1.73 o
  -3  -8   2        3.74        6.31      2.37 o
  -2  -8   2      354.39      361.71     17.58 o
  -1  -8   2       95.90       99.62      9.26 o
   0  -8   2        2.04        1.25      1.12 o
  -5  -7   2       79.63       91.32      9.88 o
  -4  -7   2       84.08       86.04      7.70 o
  -3  -7   2      527.29      545.59     19.48 o
  -2  -7   2       13.55       13.57      3.21 o
  -1  -7   2       23.69       30.65      4.78 o
   0  -7   2       82.74       85.25      6.57 o
   1  -7   2      137.20      144.33      8.02 o
  -5  -6   2       16.59       17.96      3.97 o
  -4  -6   2       63.86       62.31      5.93 o
  -3  -6   2      156.03      180.40     10.18 o
  -2  -6   2      594.08      634.54     19.37 o
  -1  -6   2       61.88       59.77      4.20 o
   0  -6   2       15.13       16.24      2.40 o
   1  -6   2      200.20      216.35      9.00 o
   2  -6   2       66.80       73.31      9.05 o
  -6  -5   2      359.06      339.84     16.62 o
  -5  -5   2       41.68       40.51      3.87 o
  -4  -5   2        4.37        3.53      0.99 o
  -3  -5   2      167.09      164.47      8.80 o
  -2  -5   2      566.73      544.96     16.09 o
  -1  -5   2      287.73      273.63      8.08 o
   0  -5   2      108.17      110.36      6.76 o
   1  -5   2       10.75        8.67      1.63 o
   2  -5   2      199.04      198.81     15.53 o
   3  -5   2      136.76      140.89     12.74 o
  -6  -4   2      113.97      122.93     10.96 o
  -5  -4   2       95.59       98.91      5.77 o
  -4  -4   2       12.86        9.65      2.28 o
  -3  -4   2      261.41      246.19      9.52 o
  -2  -4   2     1151.76     1172.40     20.80 o
  -1  -4   2      120.51      107.58      6.44 o
   0  -4   2      164.67      187.49      6.38 o
   1  -4   2      280.02      275.07     19.43 o
   2  -4   2      846.95      886.80     23.43 o
   3  -4   2      322.08      333.70     18.11 o
   4  -4   2       51.58       41.72      7.19 o
  -6  -3   2        8.29        7.26      2.87 o
  -5  -3   2       16.31       14.97      2.29 o
  -4  -3   2      236.57      229.81      7.70 o
  -3  -3   2     1837.17     1886.06     17.44 o
  -2  -3   2      305.17      298.25      9.27 o
  -1  -3   2        9.99       10.16      1.82 o
   0  -3   2       20.54       21.49      2.64 o
   1  -3   2      576.46      544.84     10.35 o
   2  -3   2      819.15      832.37     13.57 o
   3  -3   2      464.86      471.55     19.96 o
   4  -3   2        0.99       -1.35      2.13 o
  -6  -2   2       62.48       42.21      6.24 o
  -5  -2   2        1.90       -0.37      0.94 o
  -4  -2   2      181.91      162.78      4.34 o
  -3  -2   2      822.30      833.27     12.10 o
  -2  -2   2     1234.68     1292.66     16.51 o
  -1  -2   2      586.02      618.70     11.78 o
   0  -2   2      679.20      631.10     12.16 o
   1  -2   2     3793.73     3914.94     24.16 o
   2  -2   2      865.02      880.15     12.28 o
   3  -2   2      328.72      319.04     15.02 o
   4  -2   2       44.43       53.06      6.97 o
   5  -2   2       86.82       92.44     10.12 o
  -6  -1   2      154.57      176.27     12.50 o
  -5  -1   2      146.89      145.62     10.15 o
  -4  -1   2      118.92      124.37      6.01 o
  -3  -1   2      582.64      589.74     10.21 o
  -2  -1   2       56.40       48.20      1.83 o
  -1  -1   2      462.95      454.33      8.51 o
   0  -1   2      993.68      953.49     12.84 o
   1  -1   2     1926.36     1951.95     17.69 o
   2  -1   2      231.58      243.16      3.99 o
   3  -1   2       26.66       24.37      1.83 o
   4  -1   2       48.25       35.96      3.48 o
   5  -1   2      430.78      460.04     20.02 o
  -6   0   2       54.72       68.91      7.93 o
  -5   0   2      100.90      102.16      6.15 o
  -4   0   2       98.03       92.43      5.14 o
  -3   0   2      558.84      538.64      5.86 o
  -2   0   2     1552.04     1548.60     11.99 o
  -1   0   2      440.46      426.73      7.82 o
   0   0   2       71.46       67.31      2.02 o
   1   0   2      465.73      462.62      5.82 o
   2   0   2      107.24      105.53      2.37 o
   3   0   2      210.86      214.47      6.59 o
   4   0   2      539.47      554.30      9.67 o
   5   0   2      165.30      164.51      7.92 o
   6   0   2      117.75      116.33     10.35 o
  -5   1   2       31.95       25.69      3.24 o
  -4   1   2      270.95      281.72      9.50 o
  -3   1   2      777.77      798.49     13.85 o
  -2   1   2     1177.96     1166.69     21.36 o
  -1   1   2        3.68        3.79      1.19 o
   0   1   2      841.17      819.37      8.23 o
   1   1   2      317.17      325.80      5.65 o
   2   1   2     1203.63     1192.22     40.79 o
   3   1   2      415.36      399.80      7.00 o
   4   1   2      437.92      441.51      8.46 o
   5   1   2      161.79      154.25     10.52 o
   6   1   2       87.67       92.04      9.06 o
  -5   2   2       14.69       14.66      4.01 o
  -4   2   2      109.81      136.95     10.76 o
  -3   2   2     1586.65     1601.02     32.54 o
  -2   2   2       50.92       37.57      2.41 o
  -1   2   2      618.00      661.74      9.64 o
   0   2   2      149.29      163.51      3.35 o
   1   2   2    12300.78    11658.54    158.66 o
   2   2   2      559.42      559.99     20.94 o
   3   2   2      118.35      119.46      4.30 o
   4   2   2        2.84        2.46      0.88 o
   5   2   2      241.57      245.59      8.74 o
   6   2   2       10.50        5.18      2.49 o
  -5   3   2       22.20       34.27      6.50 o
  -4   3   2      393.97      388.31     19.34 o
  -3   3   2      452.84      495.50     19.66 o
  -2   3   2       20.11       25.55      2.27 o
  -1   3   2      163.92      178.99      5.58 o
   0   3   2      846.27      843.03      8.67 o
   1   3   2     1711.86     1659.32     11.27 o
   2   3   2     2891.80     2988.41     14.65 o
   3   3   2       19.67       21.48      1.87 o
   4   3   2        2.97        0.71      1.07 o
   5   3   2       80.40       82.78      7.22 o
   6   3   2      178.96      183.76     12.98 o
  -4   4   2      167.16      178.09     14.10 o
  -3   4   2       51.31       46.50      6.51 o
  -2   4   2      165.56      160.87      6.44 o
  -1   4   2      153.12      151.94      5.80 o
   0   4   2     1466.45     1430.88     16.53 o
   1   4   2     1259.93     1233.70      9.58 o
   2   4   2       32.05       40.61      2.19 o
   3   4   2        5.61        6.13      0.85 o
   4   4   2      180.40      184.75     10.78 o
   5   4   2      225.53      225.17     12.60 o
   6   4   2      151.79      160.41      8.58 o
  -4   5   2       34.52       33.94      6.75 o
  -3   5   2      207.20      180.06     13.72 o
  -2   5   2        1.69        0.66      0.66 o
  -1   5   2      822.08      818.23     15.04 o
   0   5   2      568.07      547.64     11.36 o
   1   5   2      216.16      203.89      6.23 o
   2   5   2       14.53       14.75      1.77 o
   3   5   2       51.63       48.82      3.53 o
   4   5   2       86.92       94.86      8.24 o
   5   5   2      360.65      353.39     16.79 o
   6   5   2       93.11       96.50      9.31 o
  -3   6   2      215.06      224.11     16.41 o
  -2   6   2      300.57      323.16     12.53 o
  -1   6   2       88.93       86.32      5.39 o
   0   6   2      156.99      146.43      6.64 o
   1   6   2      270.61      268.10     12.25 o
   2   6   2      106.15      125.22      7.14 o
   3   6   2       28.41       29.65      3.09 o
   4   6   2      533.38      540.79     13.26 o
   5   6   2      111.39      140.27     11.42 o
  -2   7   2       19.17       18.02      4.47 o
  -1   7   2       23.66       21.15      2.98 o
   0   7   2        0.91        0.49      0.64 o
   1   7   2      172.49      167.08     10.68 o
   2   7   2      332.07      326.52     10.80 o
   3   7   2      120.96      128.90      6.93 o
   4   7   2       55.81       60.24      4.87 o
   5   7   2      291.73      280.18     17.04 o
  -1   8   2        4.25        0.01      1.83 o
   0   8   2      283.22      279.74     15.33 o
   1   8   2      391.46      401.08     12.78 o
   2   8   2       24.94       21.57      3.04 o
   3   8   2       42.01       44.77      4.43 o
   4   8   2       67.55       75.38      5.89 o
  -3  -8   3        7.01       10.42      3.43 o
  -2  -8   3       15.70       15.71      3.57 o
  -1  -8   3      172.57      184.31     12.85 o
  -4  -7   3       14.81       18.68      3.72 o
  -3  -7   3       31.04       25.47      4.24 o
  -2  -7   3      119.94      123.73      9.66 o
  -1  -7   3      231.50      245.95     13.80 o
   0  -7   3      373.33      364.09     12.51 o
   1  -7   3       30.70       40.36      4.45 o
  -5  -6   3        1.68        1.53      1.11 o
  -4  -6   3       41.03       40.23      4.99 o
  -3  -6   3      516.69      529.10     17.98 o
  -2  -6   3       50.91       56.11      5.90 o
  -1  -6   3      345.40      352.01     10.60 o
   0  -6   3       66.97       79.12      5.88 o
   1  -6   3      190.87      174.09      8.32 o
   2  -6   3        0.64        0.94      2.41 o
  -5  -5   3        6.10        6.98      1.66 o
  -4  -5   3       97.90      101.13      5.23 o
  -3  -5   3      297.64      298.83     12.27 o
  -2  -5   3     1041.28     1056.92     23.17 o
  -1  -5   3       62.43       62.09      4.39 o
   0  -5   3      177.43      184.90      9.79 o
   1  -5   3        1.21        2.19      0.84 o
   2  -5   3      102.28       94.35      5.87 o
   3  -5   3       19.89       18.94      4.98 o
  -6  -4   3      111.29      102.80      6.87 o
  -5  -4   3      119.06      112.30      6.42 o
  -4  -4   3      362.69      336.16     13.77 o
  -3  -4   3      169.36      162.59      8.19 o
  -2  -4   3       38.56       35.47      3.89 o
  -1  -4   3      571.35      564.11     15.57 o
   0  -4   3      147.28      136.51      7.77 o
   1  -4   3       54.90       54.68      6.39 o
   2  -4   3       40.66       39.89      3.48 o
   3  -4   3      298.12      276.06     16.97 o
   4  -4   3      152.98      158.24     14.03 o
  -6  -3   3       33.45       33.49      5.60 o
  -5  -3   3      925.75      909.31     18.05 o
  -4  -3   3      172.95      158.77      9.33 o
  -3  -3   3       83.11       84.22      5.27 o
  -2  -3   3        1.23        0.51      0.62 o
  -1  -3   3      444.30      433.09     12.27 o
   0  -3   3      164.33      144.46      7.17 o
   1  -3   3      117.84      129.51      5.36 o
   2  -3   3      243.20      242.54      7.73 o
   3  -3   3      914.55      892.78     28.27 o
   4  -3   3      113.84      107.45     10.80 o
  -6  -2   3      246.25      246.63     14.79 o
  -5  -2   3       14.10       12.32      3.03 o
  -4  -2   3      402.34      390.55      8.50 o
  -3  -2   3       24.01       24.19      2.30 o
  -2  -2   3      459.56      486.58     11.40 o
  -1  -2   3      282.22      261.72      8.56 o
   0  -2   3     1298.72     1242.99     18.84 o
   1  -2   3       13.92        8.08      1.53 o
   2  -2   3      475.38      501.53      9.99 o
   3  -2   3      212.66      216.29      7.61 o
   4  -2   3      447.06      433.20     20.31 o
   5  -2   3        7.43        0.99      1.54 o
  -6  -1   3      104.09       95.80      9.26 o
  -5  -1   3       88.90       91.16      8.06 o
  -4  -1   3      133.00      136.02      6.72 o
  -3  -1   3      443.55      434.96      6.27 o
  -2  -1   3      636.35      672.26      7.68 o
  -1  -1   3     1581.55     1636.03     12.02 o
   0  -1   3      387.00      340.96      8.85 o
   1  -1   3     1369.34     1432.28     13.30 o
   2  -1   3      132.90      128.17      3.68 o
   3  -1   3      162.38      169.04      5.07 o
   4  -1   3       17.38       15.47      2.99 o
   5  -1   3      172.39      169.77     10.68 o
  -6   0   3       16.37       15.15      3.84 o
  -5   0   3       28.54       30.84      3.35 o
  -4   0   3      285.76      284.61      9.15 o
  -3   0   3      224.47      234.11      4.70 o
  -2   0   3      559.22      557.50      7.48 o
  -1   0   3     1617.01     1569.30     11.51 o
   0   0   3      623.16      608.90      7.48 o
   1   0   3        0.91        1.14      0.32 o
   2   0   3      411.02      415.21      5.84 o
   3   0   3      284.31      286.67      6.36 o
   4   0   3      185.94      175.50      5.67 o
   5   0   3        3.34        1.32      0.78 o
  -5   1   3      113.24      111.82      6.79 o
  -4   1   3      413.63      396.32     11.28 o
  -3   1   3      257.94      240.10      7.63 o
  -2   1   3     1214.24     1290.22     24.84 o
  -1   1   3      538.82      549.93      5.76 o
   0   1   3      273.63      270.63      5.92 o
   1   1   3      541.64      552.29      8.23 o
   2   1   3      140.81      125.44      6.17 o
   3   1   3     1230.36     1236.10     14.12 o
   4   1   3      497.83      487.14      9.18 o
   5   1   3       66.98       71.14      5.11 o
   6   1   3       24.78       22.47      4.49 o
  -5   2   3      102.73      116.54     11.13 o
  -4   2   3      231.11      232.09     14.05 o
  -3   2   3      400.21      410.07     16.64 o
  -2   2   3       35.01       23.45      3.42 o
  -1   2   3     1130.71     1198.18      8.02 o
   0   2   3       19.81       21.81      1.91 o
   1   2   3       32.81       27.87      2.79 o
   2   2   3      196.30      171.51      7.59 o
   3   2   3     1088.77     1064.92     13.95 o
   4   2   3      513.01      509.63     11.74 o
   5   2   3        3.39        4.07      1.26 o
   6   2   3       15.48       16.80      3.99 o
  -5   3   3      125.43      118.74     11.92 o
  -4   3   3       27.21       31.83      5.60 o
  -3   3   3      124.99      129.41     10.13 o
  -2   3   3      382.32      386.33      9.16 o
  -1   3   3       28.21       39.72      2.00 o
   0   3   3      118.19      127.08      3.49 o
   1   3   3      897.11      902.06      9.04 o
   2   3   3     2117.50     2107.66     17.18 o
   3   3   3      517.15      492.21     15.33 o
   4   3   3       19.80       21.70      3.53 o
   5   3   3       30.02       32.23      3.42 o
   6   3   3       73.98       76.41      5.87 o
  -4   4   3      134.41      127.04     11.92 o
  -3   4   3       33.51       44.71      6.45 o
  -2   4   3      147.36      145.71      6.23 o
  -1   4   3      328.66      332.47      6.28 o
   0   4   3      100.82       96.64      3.44 o
   1   4   3      324.72      322.21      5.17 o
   2   4   3     1153.37     1182.01     12.35 o
   3   4   3      310.02      315.89      8.29 o
   4   4   3       22.62       20.24      3.61 o
   5   4   3       12.41        8.06      2.68 o
   6   4   3      254.01      260.45     10.79 o
  -4   5   3        1.72        0.12      2.02 o
  -3   5   3       89.05       93.08      9.91 o
  -2   5   3      208.72      200.64      8.06 o
  -1   5   3      491.32      479.12     11.77 o
   0   5   3      525.33      548.52     16.08 o
   1   5   3       71.50       66.32      2.62 o
   2   5   3       37.97       36.79      2.37 o
   3   5   3      149.14      151.45      6.39 o
   4   5   3       35.93       37.68      5.28 o
   5   5   3      186.85      191.87     12.44 o
   6   5   3       91.56       96.44      9.43 o
  -3   6   3       37.38       35.77      6.57 o
  -2   6   3       72.33       73.83      5.34 o
  -1   6   3      430.12      418.28     14.18 o
   0   6   3      173.03      169.51      5.66 o
   1   6   3       81.39       86.00      3.89 o
   2   6   3        9.88        9.01      1.73 o
   3   6   3      187.81      195.32     13.38 o
   4   6   3      126.79      133.72      6.66 o
   5   6   3       27.23       20.21      4.36 o
  -2   7   3      268.35      261.43     17.22 o
  -1   7   3        3.35        2.26      0.96 o
   0   7   3        5.88        4.53      2.23 o
   1   7   3       10.47       11.54      1.91 o
   2   7   3      537.48      537.42     13.99 o
   3   7   3      137.39      141.23      7.29 o
   4   7   3       92.88       82.47     12.27 o
   5   7   3       16.07       14.24      4.07 o
  -1   8   3       94.95       95.19      9.23 o
   0   8   3       36.95       29.19      5.10 o
   1   8   3       77.09       61.06      7.24 o
   2   8   3      205.97      228.41      9.89 o
   3   8   3      324.25      327.48     12.05 o
   4   8   3        0.93       -0.03      1.75 o
  -4  -7   4       45.59       57.19      6.71 o
  -3  -7   4       49.40       48.71      6.22 o
  -2  -7   4       55.60       60.60      6.95 o
  -1  -7   4      264.03      263.89     14.63 o
   0  -7   4      223.83      218.66      9.99 o
  -5  -6   4      306.37      282.51     15.15 o
  -4  -6   4        5.61        9.79      2.46 o
  -3  -6   4        0.63        0.55      1.06 o
  -2  -6   4        2.18       -0.16      0.95 o
  -1  -6   4      892.30      889.95     17.66 o
   0  -6   4      334.63      318.63     11.12 o
   1  -6   4        5.52        5.95      1.72 o
   2  -6   4       18.09       29.24      6.11 o
  -5  -5   4        2.56       -0.51      1.67 o
  -4  -5   4       45.12       48.12      5.10 o
  -3  -5   4       70.55       69.47      6.19 o
  -2  -5   4     1051.22     1062.52     24.48 o
  -1  -5   4      120.14      127.71      8.61 o
   0  -5   4       70.60       68.55      4.73 o
   1  -5   4       19.65       19.67      2.64 o
   2  -5   4       78.01       87.29      5.88 o
   3  -5   4      156.53      147.12     13.78 o
  -5  -4   4       95.55       84.62      7.87 o
  -4  -4   4       25.87       26.67      4.07 o
  -3  -4   4      277.49      273.63     11.30 o
  -2  -4   4      599.38      602.38     16.82 o
  -1  -4   4      779.13      800.72     19.63 o
   0  -4   4        2.17        2.93      1.33 o
   1  -4   4        2.05        6.70      1.44 o
   2  -4   4      369.83      369.26     11.08 o
   3  -4   4      172.01      197.92     14.79 o
  -6  -3   4       89.14       87.21      8.95 o
  -5  -3   4      563.01      560.86     15.45 o
  -4  -3   4      179.52      164.76      9.84 o
  -3  -3   4       22.83       16.00      2.56 o
  -2  -3   4      191.42      189.98      8.67 o
  -1  -3   4      292.43      288.38     10.86 o
   0  -3   4      216.42      226.69      9.76 o
   1  -3   4      365.04      352.05     12.27 o
   2  -3   4      116.29      118.05      5.72 o
   3  -3   4      158.33      146.07     11.89 o
   4  -3   4       34.33       33.56      6.43 o
  -6  -2   4      272.44      291.50     16.11 o
  -5  -2   4      445.90      461.88     12.90 o
  -4  -2   4      378.75      366.16      8.12 o
  -3  -2   4        9.66        8.84      1.37 o
  -2  -2   4       13.50        7.37      0.95 o
  -1  -2   4     1073.03     1090.95     11.32 o
   0  -2   4      598.81      615.10     14.55 o
   1  -2   4        7.50        2.62      1.08 o
   2  -2   4      254.46      264.37      7.86 o
   3  -2   4      284.95      287.99      9.75 o
   4  -2   4      147.70      142.65     11.97 o
  -6  -1   4      249.50      266.22     15.39 o
  -5  -1   4      108.16      120.85      9.25 o
  -4  -1   4       37.40       35.36      2.58 o
  -3  -1   4       39.24       41.23      2.00 o
  -2  -1   4     1530.43     1574.87     15.04 o
  -1  -1   4      873.63      892.47     10.98 o
   0  -1   4      378.85      372.46     10.42 o
   1  -1   4       26.57       24.57      1.95 o
   2  -1   4       22.64       14.19      1.58 o
   3  -1   4      338.46      333.31     11.16 o
   4  -1   4      613.29      628.43     18.30 o
   5  -1   4       48.62       42.17      6.89 o
  -5   0   4       38.67       42.44      4.07 o
  -4   0   4      109.78      108.43      7.10 o
  -3   0   4       73.94       78.40      3.41 o
  -2   0   4     1835.43     1898.41     14.72 o
  -1   0   4     2950.09     3082.65     19.01 o
   0   0   4      370.45      406.23      7.08 o
   1   0   4       47.81       39.70      2.91 o
   2   0   4     1299.45     1374.20     14.20 o
   3   0   4      677.96      657.56     10.02 o
   4   0   4        8.03        8.59      1.33 o
   5   0   4      132.21      141.72      9.47 o
  -5   1   4       77.71       80.08     12.67 o
  -4   1   4       71.17       76.85      5.04 o
  -3   1   4      294.19      297.56      8.59 o
  -2   1   4     1290.61     1311.72     15.95 o
  -1   1   4       75.20       71.05      2.22 o
   0   1   4        9.82        6.97      0.90 o
   1   1   4      229.00      214.89      7.60 o
   2   1   4     1519.77     1457.67     16.32 o
   3   1   4      612.18      596.20      9.27 o
   4   1   4       59.34       61.24      3.37 o
   5   1   4       72.57       64.90      5.81 o
  -5   2   4       54.54       49.41      7.37 o
  -4   2   4      279.73      246.46     14.62 o
  -3   2   4      287.17      293.43     14.40 o
  -2   2   4      390.48      373.04     14.37 o
  -1   2   4      349.80      343.04      5.72 o
   0   2   4       82.53       73.51      1.91 o
   1   2   4      133.12      110.79      4.18 o
   2   2   4      924.45      936.72     18.75 o
   3   2   4      116.72      114.43      7.26 o
   4   2   4       63.54       55.29      4.38 o
   5   2   4      144.70      144.71      7.00 o
   6   2   4       45.35       44.30      6.42 o
  -5   3   4      153.73      142.80     13.12 o
  -4   3   4        0.87        1.32      1.26 o
  -3   3   4      194.42      179.39     11.98 o
  -2   3   4      164.51      164.79     10.32 o
  -1   3   4      528.50      513.29      8.05 o
   0   3   4      375.02      363.72      9.73 o
   1   3   4     1075.68     1070.80     11.18 o
   2   3   4       94.35      113.43      4.92 o
   3   3   4      194.02      176.55      9.52 o
   4   3   4      101.34      100.13      7.84 o
   5   3   4      284.49      267.39      9.81 o
   6   3   4      117.20      121.56      7.20 o
  -4   4   4        4.24        7.62      2.98 o
  -3   4   4        1.48        9.31      3.02 o
  -2   4   4      786.56      771.56     14.84 o
  -1   4   4      261.74      242.46      7.84 o
   0   4   4       11.82       13.17      1.34 o
   1   4   4        0.93        0.31      0.33 o
   2   4   4     1868.66     1891.09     16.73 o
   3   4   4       24.08       26.16      3.87 o
   4   4   4      164.28      176.84     10.76 o
   5   4   4       59.12       70.50      7.41 o
   6   4   4      177.52      178.01     13.84 o
  -3   5   4      183.89      179.05     13.78 o
  -2   5   4      515.33      485.12     12.80 o
  -1   5   4      192.65      177.99     13.77 o
   0   5   4       26.62       26.02      2.03 o
   1   5   4       36.15       36.19      2.00 o
   2   5   4      262.01      266.81      6.72 o
   3   5   4     1330.79     1317.97     19.14 o
   4   5   4       51.98       42.88      5.71 o
   5   5   4       21.77       27.22      4.80 o
  -3   6   4      194.57      194.75     15.22 o
  -2   6   4      149.53      140.93      7.52 o
  -1   6   4      180.39      174.48      7.87 o
   0   6   4        1.13        1.13      0.65 o
   1   6   4      246.90      244.27      6.75 o
   2   6   4      478.31      450.48     10.14 o
   3   6   4       61.78       56.58      4.36 o
   4   6   4       46.88       48.52      4.14 o
   5   6   4       61.26       63.60      7.76 o
  -2   7   4      127.41      126.69     11.98 o
  -1   7   4       25.05       25.29      3.30 o
   0   7   4      372.67      372.30     16.77 o
   1   7   4      292.34      288.43     10.06 o
   2   7   4      218.37      224.39      9.08 o
   3   7   4        7.36        6.00      1.76 o
   4   7   4       17.22       18.60      2.79 o
   5   7   4        1.83        1.18      1.21 o
   0   8   4       21.16       18.13      3.90 o
   1   8   4      232.99      237.49     14.28 o
   2   8   4      146.59      136.87      7.71 o
   3   8   4       21.59       22.42      4.33 o
   4   8   4        1.15        0.77      1.07 o
  -3  -7   5      125.38      132.47     10.58 o
  -2  -7   5      124.90      145.29     11.14 o
  -1  -7   5       90.22       91.44      8.83 o
  -4  -6   5       62.23       72.51      7.20 o
  -3  -6   5      148.82      162.27     10.81 o
  -2  -6   5       71.64       76.74      7.57 o
  -1  -6   5       28.31       27.35      3.23 o
   0  -6   5      191.78      197.76      9.12 o
   1  -6   5      112.03      104.17      7.90 o
  -5  -5   5       93.44       89.94      8.71 o
  -4  -5   5      458.87      453.49     16.74 o
  -3  -5   5      133.23      129.22      8.90 o
  -2  -5   5       41.14       44.19      5.27 o
  -1  -5   5       62.50       61.22      6.26 o
   0  -5   5      235.94      234.90     12.38 o
   1  -5   5      449.13      438.16     17.56 o
   2  -5   5       20.65       21.38      6.46 o
  -5  -4   5       96.19       87.03      8.34 o
  -4  -4   5       79.46       77.76      7.31 o
  -3  -4   5      151.45      139.60      8.60 o
  -2  -4   5      276.21      288.69     12.49 o
  -1  -4   5        2.30       -0.19      1.03 o
   0  -4   5      456.07      452.57     15.91 o
   1  -4   5      184.57      190.82      7.98 o
   2  -4   5      297.90      270.41      9.98 o
   3  -4   5        3.85        2.35      1.81 o
  -5  -3   5       98.67      106.02      6.38 o
  -4  -3   5       44.32       41.91      5.22 o
  -3  -3   5       56.45       69.88      5.67 o
  -2  -3   5      145.86      151.78      8.40 o
  -1  -3   5     1017.09     1043.10     22.21 o
   0  -3   5      182.90      192.94      9.71 o
   1  -3   5      447.87      465.76     15.10 o
   2  -3   5       11.57       19.19      4.75 o
   3  -3   5       85.00       87.46      9.53 o
   4  -3   5        3.14        2.96      1.99 o
  -5  -2   5      154.63      150.78      7.51 o
  -4  -2   5       69.93       66.77      4.43 o
  -3  -2   5      261.18      254.85      7.57 o
  -2  -2   5      100.90       95.61      5.37 o
  -1  -2   5      161.43      170.41      5.18 o
   0  -2   5     1318.80     1346.35     23.71 o
   1  -2   5      376.46      376.37     12.56 o
   2  -2   5       26.22       25.96      3.34 o
   3  -2   5        1.78        3.61      1.99 o
   4  -2   5      101.64      107.69     10.79 o
  -5  -1   5       13.90       15.53      3.44 o
  -4  -1   5     1108.11     1127.00     14.89 o
  -3  -1   5      211.84      213.11      4.79 o
  -2  -1   5      125.56      115.74      4.11 o
  -1  -1   5       24.84       18.82      1.70 o
   0  -1   5     1021.97      995.38     19.00 o
   1  -1   5      181.14      162.58      6.67 o
   2  -1   5        1.65        1.59      0.80 o
   3  -1   5       28.10       25.84      2.85 o
   4  -1   5      703.87      725.39     27.79 o
   5  -1   5      191.99      193.17     14.84 o
  -5   0   5      174.78      182.96      8.46 o
  -4   0   5        8.36       12.24      4.49 o
  -3   0   5      910.48      899.04     12.19 o
  -2   0   5       20.50       21.40      1.57 o
  -1   0   5      455.19      460.37     12.00 o
   0   0   5      298.04      272.62     15.38 o
   1   0   5      497.78      515.79     13.46 o
   2   0   5       60.58       74.15      3.59 o
   3   0   5      300.80      317.48      8.36 o
   4   0   5      455.13      465.81      9.85 o
   5   0   5      644.24      656.90     30.88 o
  -5   1   5      202.28      216.48     14.55 o
  -4   1   5      270.21      284.65      9.78 o
  -3   1   5       73.28       56.18      6.07 o
  -2   1   5      279.56      274.57      7.67 o
  -1   1   5      332.09      342.64      5.53 o
   0   1   5      840.33      854.82     11.32 o
   1   1   5       91.41       79.43      8.15 o
   2   1   5      674.44      695.79     10.48 o
   3   1   5      268.00      265.20      7.61 o
   4   1   5      326.73      338.73      8.23 o
   5   1   5        6.52        5.19      1.52 o
  -5   2   5       98.68      100.54     10.40 o
  -4   2   5      109.13      113.28     10.13 o
  -3   2   5      134.00      127.91      9.69 o
  -2   2   5       17.01       14.90      2.99 o
  -1   2   5      200.19      188.07      6.13 o
   0   2   5      986.51     1003.14      7.87 o
   1   2   5      523.07      510.70     13.95 o
   2   2   5      210.54      205.15      9.36 o
   3   2   5      456.47      437.16     14.90 o
   4   2   5       90.72       85.76      4.97 o
   5   2   5        8.80        9.60      2.00 o
  -4   3   5      104.59      107.14     10.43 o
  -3   3   5      176.05      175.44     12.09 o
  -2   3   5       47.99       55.17      6.17 o
  -1   3   5      729.28      720.40     19.56 o
   0   3   5      701.03      682.22      9.08 o
   1   3   5      629.32      608.93     11.08 o
   2   3   5       39.11       43.77      3.24 o
   3   3   5       32.64       36.53      4.52 o
   4   3   5      255.17      260.07     12.85 o
   5   3   5      136.57      124.72     10.76 o
  -4   4   5       69.95       62.77      8.60 o
  -3   4   5      111.07      101.35      9.97 o
  -2   4   5      209.66      223.48     13.22 o
  -1   4   5      143.57      136.70      6.13 o
   0   4   5     1453.81     1464.80     14.20 o
   1   4   5       76.74       79.17      2.93 o
   2   4   5       18.19       17.68      2.19 o
   3   4   5       11.63        6.64      2.11 o
   4   4   5      387.78      385.66     16.47 o
   5   4   5      472.30      473.64     19.45 o
  -3   5   5       14.14       22.40      5.17 o
  -2   5   5      126.14      129.10      6.87 o
  -1   5   5      460.41      461.55     12.18 o
   0   5   5       16.00       15.07      1.55 o
   1   5   5        9.09        7.59      1.00 o
   2   5   5       31.68       28.21      2.33 o
   3   5   5      533.69      554.99     19.15 o
   4   5   5      401.09      387.48     17.30 o
   5   5   5       32.83       40.34      5.86 o
  -2   6   5       35.34       35.18      3.91 o
  -1   6   5      135.94      127.94      6.93 o
   0   6   5       79.51       79.37      5.15 o
   1   6   5       12.98       11.08      1.51 o
   2   6   5       87.23       79.90      4.92 o
   3   6   5      833.35      830.66     13.64 o
   4   6   5      423.51      425.13     18.91 o
   5   6   5       14.84       12.21      3.63 o
  -2   7   5       52.79       56.96      8.10 o
  -1   7   5       78.73       79.26      6.41 o
   0   7   5      133.23      131.48     10.11 o
   1   7   5      167.23      167.51      7.68 o
   2   7   5      100.64       96.84      6.04 o
   3   7   5      156.87      155.57      7.86 o
   4   7   5       92.00       96.48      6.31 o
   0   8   5      300.38      314.24     16.87 o
   1   8   5      208.56      185.40     12.86 o
   2   8   5      120.13      117.03     15.40 o
   3   8   5        1.27        2.93      1.53 o
  -3  -6   6      300.49      302.37     15.41 o
  -2  -6   6      186.63      177.78     11.97 o
  -1  -6   6      143.86      179.21     12.04 o
   0  -6   6       16.86       15.78      2.70 o
  -4  -5   6      303.48      327.32     14.84 o
  -3  -5   6      281.22      278.07     13.85 o
  -2  -5   6        3.33        8.88      2.39 o
  -1  -5   6       72.05       79.76      7.55 o
   0  -5   6       51.95       48.72      5.92 o
   1  -5   6      110.74       96.98      6.43 o
   2  -5   6      149.44      163.72     14.22 o
  -5  -4   6       91.36       89.65      8.73 o
  -4  -4   6      828.79      759.05     23.90 o
  -3  -4   6      115.11       99.42      7.72 o
  -2  -4   6        7.51        5.22      1.80 o
  -1  -4   6      167.45      142.60      9.43 o
   0  -4   6      682.88      634.63     19.99 o
   1  -4   6      512.43      475.48     17.42 o
   2  -4   6      128.66      115.45     11.89 o
   3  -4   6       38.40       33.96      6.61 o
  -5  -3   6      342.35      321.32     16.37 o
  -4  -3   6       80.24       79.60      7.47 o
  -3  -3   6       40.78       36.65      4.50 o
  -2  -3   6        5.26        6.49      1.84 o
  -1  -3   6      623.17      599.53     18.01 o
   0  -3   6      194.99      178.54      9.91 o
   1  -3   6      472.77      474.88     16.35 o
   2  -3   6       93.46       90.93      6.67 o
   3  -3   6       19.79       28.56      5.77 o
  -5  -2   6      129.95      122.19     10.06 o
  -4  -2   6       43.94       39.35      5.15 o
  -3  -2   6       15.22        9.89      1.57 o
  -2  -2   6      181.66      185.65      9.36 o
  -1  -2   6     1094.41     1116.68     14.97 o
   0  -2   6     1473.42     1492.99     26.93 o
   1  -2   6        5.89        7.36      2.05 o
   2  -2   6        5.17        3.20      1.32 o
   3  -2   6      149.11      151.30     12.05 o
   4  -2   6      102.78       86.34     10.10 o
  -5  -1   6       31.53       34.43      5.00 o
  -4  -1   6      267.66      281.15      7.60 o
  -3  -1   6       92.74       93.29      3.70 o
  -2  -1   6      254.68      255.25      7.06 o
  -1  -1   6      786.32      791.01     14.99 o
   0  -1   6      304.66      282.73     11.18 o
   1  -1   6       41.31       46.77      3.24 o
   2  -1   6      129.06      128.13      5.60 o
   3  -1   6       82.45       86.52      5.50 o
   4  -1   6      161.33      162.80      8.14 o
  -5   0   6      115.34      117.83      6.88 o
  -4   0   6      445.97      442.50      9.74 o
  -3   0   6     1008.87     1013.99     12.96 o
  -2   0   6       80.55       82.90      3.10 o
  -1   0   6        5.65        1.03      0.76 o
   0   0   6      197.91      193.16      6.10 o
   1   0   6      176.56      157.97      8.12 o
   2   0   6       78.86       79.32      6.27 o
   3   0   6      383.62      379.71     14.81 o
   4   0   6      171.69      184.97     12.89 o
   5   0   6       64.45       76.38      7.76 o
  -5   1   6      185.19      174.86     13.30 o
  -4   1   6      401.15      384.23     18.04 o
  -3   1   6       66.97       66.09      4.95 o
  -2   1   6       55.60       54.13      3.60 o
  -1   1   6      205.63      204.49      5.48 o
   0   1   6      109.62       95.96      4.22 o
   1   1   6      599.38      593.00     11.38 o
   2   1   6      288.32      279.85     11.60 o
   3   1   6       21.32       12.15      2.72 o
   4   1   6      104.62      115.73      6.37 o
   5   1   6      331.47      343.73     16.17 o
  -5   2   6      626.41      700.92     28.13 o
  -4   2   6      180.39      191.31     13.47 o
  -3   2   6       87.56       77.88      7.76 o
  -2   2   6       23.08       14.91      3.12 o
  -1   2   6      547.90      554.40      7.52 o
   0   2   6     1883.78     1936.48     18.88 o
   1   2   6       48.37       43.08      8.17 o
   2   2   6      158.00      161.56      8.71 o
   3   2   6      282.32      296.55     12.90 o
   4   2   6      113.76      105.86      8.34 o
   5   2   6        0.69       -0.01      0.99 o
  -4   3   6       68.99       61.27      8.02 o
  -3   3   6        4.41        2.38      1.74 o
  -2   3   6       34.23       34.16      4.94 o
  -1   3   6      929.96      954.43     23.78 o
   0   3   6      422.01      419.84      7.63 o
   1   3   6      153.71      160.46      6.04 o
   2   3   6       47.17       58.00      8.25 o
   3   3   6      281.17      328.60     13.94 o
   4   3   6      259.72      221.12     12.39 o
   5   3   6       65.23       70.59      7.51 o
  -4   4   6        2.00        6.81      3.10 o
  -3   4   6      129.29      117.10     10.81 o
  -2   4   6      295.01      272.03     14.85 o
  -1   4   6      567.63      595.33     19.85 o
   0   4   6      306.34      316.98      7.62 o
   1   4   6        8.89        6.94      1.36 o
   2   4   6        8.21       10.04      1.81 o
   3   4   6      342.55      330.78     14.54 o
   4   4   6       97.70      101.98      8.66 o
   5   4   6       93.72       88.09      8.63 o
  -3   5   6       28.78       28.84      5.78 o
  -2   5   6      378.49      355.82     18.09 o
  -1   5   6      118.51      108.85      9.05 o
   0   5   6      113.25      108.65      7.02 o
   1   5   6      106.80      104.07      4.23 o
   2   5   6      389.82      379.88     12.02 o
   3   5   6       17.40       13.91      3.37 o
   4   5   6      129.36      137.21     10.57 o
   5   5   6       57.38       55.07      7.19 o
  -2   6   6        2.40        4.78      2.69 o
  -1   6   6      202.84      195.40      9.31 o
   0   6   6       42.30       48.20      4.40 o
   1   6   6       46.22       38.00      2.90 o
   2   6   6       54.11       52.42      3.44 o
   3   6   6      626.41      614.91     19.60 o
   4   6   6        1.37        6.51      2.61 o
   5   6   6       75.00       96.89      9.89 o
  -1   7   6      132.43      130.12      7.75 o
   0   7   6       99.40      106.22      7.42 o
   1   7   6       10.14       13.23      3.26 o
   2   7   6       33.25       32.79      2.91 o
   3   7   6       57.36       56.27      4.81 o
   4   7   6      477.65      423.29     20.19 o
   0   8   6      224.73      223.38     14.61 o
   1   8   6        6.20        5.85      2.41 o
   2   8   6       59.06       56.84      4.98 o
   3   8   6       90.39       81.83      6.20 o
  -2  -6   7      173.07      190.41     12.92 o
  -1  -6   7      123.82      119.64     10.31 o
  -4  -5   7       43.06       52.01      6.30 o
  -3  -5   7      245.33      266.87     14.31 o
  -2  -5   7      188.42      184.90     11.90 o
  -1  -5   7      113.90      106.33      9.10 o
   0  -5   7       50.73       50.13      6.34 o
   1  -5   7       19.82       17.83      3.33 o
  -4  -4   7      111.26      103.58      9.26 o
  -3  -4   7       65.53       70.34      6.93 o
  -2  -4   7      228.15      236.21     12.79 o
  -1  -4   7       79.80       59.90      6.49 o
   0  -4   7       20.77       27.54      4.44 o
   1  -4   7      224.14      237.68     13.10 o
   2  -4   7      167.77      178.59      8.93 o
  -5  -3   7       11.03       11.45      3.39 o
  -4  -3   7       59.61       58.63      6.66 o
  -3  -3   7      524.24      499.54     17.47 o
  -2  -3   7      178.80      190.13     10.76 o
  -1  -3   7       39.17       37.35      4.89 o
   0  -3   7       67.35       62.43      6.27 o
   1  -3   7      330.41      320.18     14.39 o
   2  -3   7      501.70      478.91     17.72 o
   3  -3   7        1.87        3.03      2.38 o
  -5  -2   7       96.13      112.46      9.93 o
  -4  -2   7       44.28       41.17      5.44 o
  -3  -2   7      168.94      176.87      9.86 o
  -2  -2   7      346.43      327.59     13.53 o
  -1  -2   7      205.17      226.57     11.27 o
   0  -2   7        9.72       11.70      2.58 o
   1  -2   7      464.73      451.30     16.11 o
   2  -2   7      152.83      145.52      9.24 o
   3  -2   7      158.37      167.38     13.37 o
  -5  -1   7        7.85        8.23      2.73 o
  -4  -1   7       89.90       85.71      7.80 o
  -3  -1   7      143.73      151.39      6.43 o
  -2  -1   7      144.89      153.54      5.96 o
  -1  -1   7      151.70      159.73      6.12 o
   0  -1   7      658.55      648.82     18.32 o
   1  -1   7       76.75       78.50      4.54 o
   2  -1   7      263.43      262.77      8.63 o
   3  -1   7       18.64       20.47      3.88 o
   4  -1   7      144.51      142.92      8.04 o
  -5   0   7       82.08       78.52      8.84 o
  -4   0   7      190.41      196.65     12.30 o
  -3   0   7      122.34      119.63      6.52 o
  -2   0   7      308.21      305.42      8.53 o
  -1   0   7       36.97       41.77      4.45 o
   0   0   7       73.87       73.53      4.12 o
   1   0   7      733.52      733.32     18.85 o
   2   0   7      346.81      352.96      9.70 o
   3   0   7      104.22      117.30      8.76 o
   4   0   7        4.11        3.83      1.24 o
  -4   1   7       40.25       41.56      6.26 o
  -3   1   7     1213.00     1212.63     19.82 o
  -2   1   7      140.90      135.41      5.93 o
  -1   1   7       22.76       18.19      1.95 o
   0   1   7        0.93        1.90      0.67 o
   1   1   7      831.88      814.83     14.45 o
   2   1   7      382.06      380.59     14.39 o
   3   1   7       36.28       27.39      4.19 o
   4   1   7        0.58        1.13      0.91 o
   5   1   7      196.00      225.23     13.74 o
  -4   2   7      121.63      115.89     10.82 o
  -3   2   7       34.19       35.20      5.62 o
  -2   2   7      798.26      814.80     14.84 o
  -1   2   7        2.10        2.75      0.59 o
   0   2   7      244.42      243.25      7.32 o
   1   2   7      440.40      432.87     14.51 o
   2   2   7      484.90      488.18     16.23 o
   3   2   7       86.21       82.51      7.20 o
   4   2   7       21.92       20.16      3.84 o
   5   2   7      200.90      233.96     14.15 o
  -4   3   7      162.36      190.36     14.48 o
  -3   3   7      226.65      230.38     14.67 o
  -2   3   7       43.14       43.51      5.92 o
  -1   3   7      176.67      199.41     11.46 o
   0   3   7      321.82      342.32     16.21 o
   1   3   7      614.22      611.88     21.62 o
   2   3   7       19.45       14.10      2.72 o
   3   3   7       70.74       77.27      7.02 o
   4   3   7       52.85       61.60      6.87 o
   5   3   7      330.56      345.91     17.29 o
  -3   4   7      135.35      145.92     12.31 o
  -2   4   7       92.87       98.40      9.28 o
  -1   4   7       10.93       15.22      3.31 o
   0   4   7      134.02      124.70      4.62 o
   1   4   7      348.41      348.55      9.77 o
   2   4   7       73.89       71.65      4.81 o
   3   4   7       96.32      103.63      8.37 o
   4   4   7      382.42      387.10     17.35 o
   5   4   7      137.60      128.97     10.80 o
  -3   5   7      131.67      125.78     12.04 o
  -2   5   7      145.38      140.29     11.61 o
  -1   5   7       16.85       17.66      3.94 o
   0   5   7      223.28      229.28     22.63 o
   1   5   7      144.13      136.39      6.43 o
   2   5   7      265.75      250.27      9.21 o
   3   5   7       12.92        9.60      2.72 o
   4   5   7      125.07      125.62     10.27 o
   5   5   7      100.69       92.55      9.52 o
  -2   6   7       71.65       63.48      8.22 o
  -1   6   7       42.52       47.49      6.56 o
   0   6   7       24.94       25.74      4.34 o
   1   6   7      776.01      720.16     23.30 o
   2   6   7      155.29      146.66     16.28 o
   3   6   7        6.74        7.74      1.71 o
   4   6   7       35.02       27.20      5.14 o
  -1   7   7       23.35       28.00      5.44 o
   0   7   7      245.21      274.57     15.53 o
   1   7   7       96.45      105.24      9.38 o
   2   7   7       75.21       69.90      5.29 o
   3   7   7        0.68        5.18      2.53 o
   4   7   7       39.11       42.35      6.58 o
   1   8   7       92.37       85.16      9.33 o
   2   8   7       34.27       30.43      5.65 o
  -3  -5   8      190.67      214.93     13.50 o
  -2  -5   8        0.96        1.10      1.58 o
  -1  -5   8       66.53       65.39      7.55 o
   0  -5   8       43.21       41.52      6.06 o
  -4  -4   8       64.69       61.53      7.47 o
  -3  -4   8       46.05       51.54      6.33 o
  -2  -4   8      116.41      115.49      9.49 o
  -1  -4   8      172.92      160.54     11.26 o
   0  -4   8      314.31      309.30     15.80 o
   1  -4   8      105.28      110.03      9.45 o
  -4  -3   8       35.78       33.99      5.31 o
  -3  -3   8       80.12       81.85      7.55 o
  -2  -3   8      246.01      247.66     13.19 o
  -1  -3   8      157.79      170.38     10.98 o
   0  -3   8      390.99      392.85     16.81 o
   1  -3   8       26.06       21.01      3.91 o
   2  -3   8        9.27       12.20      3.21 o
  -4  -2   8        6.56        5.29      1.85 o
  -3  -2   8      754.97      737.50     21.80 o
  -2  -2   8      389.34      374.37     15.54 o
  -1  -2   8       93.05       92.20      7.72 o
   0  -2   8      134.25      121.60      8.90 o
   1  -2   8      226.93      217.64     11.98 o
   2  -2   8      150.03      142.81      9.84 o
   3  -2   8      153.12      150.46     13.17 o
  -4  -1   8      292.88      258.91     14.07 o
  -3  -1   8      298.01      281.05      9.31 o
  -2  -1   8      344.76      304.89     13.57 o
  -1  -1   8        0.95       -0.29      0.59 o
   0  -1   8       77.81       76.88      6.86 o
   1  -1   8        0.80        0.42      1.03 o
   2  -1   8      488.68      491.42     12.68 o
   3  -1   8      294.08      287.01     14.94 o
  -4   0   8      300.48      282.53     10.81 o
  -3   0   8      170.39      157.87      9.80 o
  -2   0   8        9.70        8.77      1.52 o
  -1   0   8       11.39       10.63      2.47 o
   0   0   8      332.42      340.91     14.11 o
   1   0   8      957.31      961.42     23.27 o
   2   0   8      104.11      104.98     11.30 o
   3   0   8       38.59       45.10      5.75 o
   4   0   8       91.98       97.35      6.78 o
  -4   1   8       97.87       88.05      9.21 o
  -3   1   8      136.89      134.87      6.91 o
  -2   1   8        9.50       12.02      1.85 o
  -1   1   8       77.75       73.09      4.14 o
   0   1   8      732.42      733.91     13.80 o
   1   1   8      504.35      516.93     12.40 o
   2   1   8      149.42      159.42      9.89 o
   3   1   8       70.44       72.84      7.23 o
   4   1   8        4.59        4.55      1.75 o
  -4   2   8       52.15       53.79      7.66 o
  -3   2   8       96.05      103.02      9.65 o
  -2   2   8      559.12      567.20     14.21 o
  -1   2   8      186.82      190.68     10.96 o
   0   2   8      165.95      160.05      6.42 o
   1   2   8      187.87      188.69      9.61 o
   2   2   8       42.84       41.65      5.10 o
   3   2   8       12.97       17.26      3.57 o
   4   2   8      159.58      184.73     12.22 o
  -3   3   8      207.26      218.45     14.83 o
  -2   3   8      265.49      261.84     14.92 o
  -1   3   8      400.94      416.02     14.92 o
   0   3   8      117.13      125.71      5.72 o
   1   3   8        2.62        1.57      2.30 o
   2   3   8      126.51      125.12     11.67 o
   3   3   8      131.90      131.41      9.71 o
   4   3   8       16.60       16.68      3.92 o
  -3   4   8      251.32      285.63     17.67 o
  -2   4   8       10.83       14.65      3.64 o
  -1   4   8        0.83        1.40      1.00 o
   0   4   8       69.90       87.17      7.99 o
   1   4   8      332.91      317.28     16.96 o
   2   4   8       34.13       41.00      3.85 o
   3   4   8      197.24      196.61     11.91 o
   4   4   8      172.45      157.92     11.55 o
  -2   5   8        0.60        2.03      1.77 o
  -1   5   8        5.12        5.43      2.44 o
   0   5   8      133.37      142.58      7.35 o
   1   5   8      132.31      146.23      6.92 o
   2   5   8      247.35      235.58     10.46 o
   3   5   8      125.83      113.39      9.40 o
   4   5   8      118.46      106.87      9.73 o
  -1   6   8       45.09       43.79      6.53 o
   0   6   8      224.71      241.16     10.01 o
   1   6   8      250.42      250.68     14.61 o
   2   6   8       57.00       55.44      4.72 o
   3   6   8       14.54       11.54      2.27 o
   4   6   8      107.55       98.83      9.66 o
   0   7   8      116.09      122.54     10.86 o
   1   7   8      110.65      120.51     10.62 o
   2   7   8       88.15       84.44      6.04 o
   3   7   8      108.86      110.88      9.65 o
  -2  -4   9       31.39       23.46      4.47 o
  -1  -4   9      212.65      232.62     14.26 o
   0  -4   9      156.65      167.45     12.20 o
  -3  -3   9       12.90       20.07      4.26 o
  -2  -3   9      271.74      269.80     14.64 o
  -1  -3   9      300.22      286.36     15.17 o
   0  -3   9      210.03      222.62     13.48 o
   1  -3   9       51.46       69.88      7.63 o
  -4  -2   9       40.02       43.33      6.05 o
  -3  -2   9       86.31       77.92      5.37 o
  -2  -2   9      110.76      111.73      9.11 o
  -1  -2   9      446.30      437.28     18.00 o
   0  -2   9      133.89      139.99     10.25 o
   1  -2   9        2.56        5.60      2.24 o
   2  -2   9       63.78       59.40      6.85 o
  -4  -1   9       15.54       14.43      3.57 o
  -3  -1   9       81.87       91.44      6.44 o
  -2  -1   9      643.20      634.61     20.96 o
  -1  -1   9      205.10      216.82      8.39 o
   0  -1   9       50.84       49.85      5.93 o
   1  -1   9        5.14        7.31      2.48 o
   2  -1   9      196.55      182.06     11.53 o
   3  -1   9      517.36      529.57     21.34 o
  -4   0   9      133.22      138.04     10.65 o
  -3   0   9       43.29       39.31      3.66 o
  -2   0   9      202.43      203.06     12.87 o
  -1   0   9      287.70      270.26     13.18 o
   0   0   9       29.10       35.77      5.07 o
   1   0   9       37.70       36.61      4.84 o
   2   0   9      464.45      445.32     12.51 o
   3   0   9      244.73      262.62     14.67 o
  -4   1   9        3.63        3.08      2.01 o
  -3   1   9       42.90       48.55      5.66 o
  -2   1   9       90.60       95.52      6.26 o
  -1   1   9       72.16       74.20      7.06 o
   0   1   9      107.35       98.87      5.51 o
   1   1   9      492.14      520.44     21.74 o
   2   1   9      104.23      115.99      9.04 o
   3   1   9      147.92      148.33     10.79 o
   4   1   9        0.58        0.47      1.29 o
  -3   2   9       61.63       50.15      7.04 o
  -2   2   9       43.32       37.85      5.42 o
  -1   2   9      258.15      255.72     13.60 o
   0   2   9       82.32       85.27      5.04 o
   1   2   9      147.32      162.47     10.79 o
   2   2   9      318.50      341.85     15.20 o
   3   2   9       76.66       84.48      8.08 o
   4   2   9       37.78       49.63      6.78 o
  -3   3   9       18.20       17.98      4.63 o
  -2   3   9      966.09      983.49     20.80 o
  -1   3   9      173.40      199.43     12.53 o
   0   3   9       56.17       69.39      7.34 o
   1   3   9        5.98        5.24      1.39 o
   2   3   9      213.58      222.18      9.27 o
   3   3   9      146.38      169.10     11.49 o
   4   3   9       83.02       90.81      9.11 o
  -2   4   9      126.00      133.98     11.56 o
  -1   4   9      777.40      795.86     18.38 o
   0   4   9       14.60       10.65      3.16 o
   1   4   9       12.25       14.35      2.32 o
   2   4   9      121.71      129.06      7.14 o
   3   4   9      389.60      397.84     17.81 o
   4   4   9        3.03       -0.02      1.28 o
  -2   5   9      214.14      225.84     15.72 o
  -1   5   9       29.57       24.14      3.36 o
   0   5   9       24.92       25.37      4.89 o
   1   5   9       89.94       74.27      8.14 o
   2   5   9      394.90      386.68     12.52 o
   3   5   9       71.07       68.26      7.44 o
  -1   6   9        7.45       10.06      2.28 o
   0   6   9        1.83        0.19      1.02 o
   1   6   9      116.08      131.38     11.14 o
   2   6   9      298.83      305.65     11.47 o
   3   6   9       27.89       25.90      4.91 o
  -2  -3  10      270.13      271.47     15.60 o
  -1  -3  10       34.23       30.82      5.39 o
   0  -3  10       76.50       82.67      8.75 o
  -3  -2  10      171.21      180.95      8.68 o
  -2  -2  10      128.05      136.77     10.69 o
  -1  -2  10       78.32       72.54      7.87 o
   0  -2  10       55.44       48.91      6.46 o
   1  -2  10      145.21      140.22     10.97 o
  -3  -1  10      122.80      116.05      6.79 o
  -2  -1  10       23.34       25.01      4.50 o
  -1  -1  10       46.02       48.53      6.25 o
   0  -1  10      101.18       97.62      8.84 o
   1  -1  10      523.42      541.88     21.02 o
   2  -1  10       59.68       60.35      7.08 o
  -3   0  10        0.95        0.61      0.87 o
  -2   0  10      253.16      268.33     13.02 o
  -1   0  10      151.83      146.46     10.45 o
   0   0  10      217.33      221.78     13.30 o
   1   0  10        1.22        1.61      0.85 o
   2   0  10      207.23      199.37      8.95 o
  -3   1  10       74.01       77.84      8.21 o
  -2   1  10      113.57      134.32     10.32 o
  -1   1  10      476.54      459.84     18.93 o
   0   1  10       98.32       96.56      9.20 o
   1   1  10       59.20       61.46      6.46 o
   2   1  10       66.25       53.70      6.44 o
   3   1  10      164.59      158.72     11.80 o
  -3   2  10      145.88      171.04     12.62 o
  -2   2  10      180.27      169.61     12.14 o
  -1   2  10       43.66       44.75      6.06 o
   0   2  10       53.67       58.60      7.30 o
   1   2  10       61.43       56.33      4.63 o
   2   2  10      194.82      167.08     11.30 o
   3   2  10       25.88       35.55      5.55 o
  -2   3  10      186.48      216.18     14.20 o
  -1   3  10        9.26        7.80      2.52 o
   0   3  10       14.12       12.81      3.47 o
   1   3  10      202.02      210.57      8.97 o
   2   3  10      195.50      204.64     12.45 o
   3   3  10      167.72      180.47     12.51 o
  -2   4  10       37.85       42.66      4.74 o
  -1   4  10      178.02      216.88     14.32 o
   0   4  10       33.63       35.77      5.85 o
   1   4  10       96.01      105.80      6.45 o
   2   4  10      163.26      156.81      8.29 o
   3   4  10       72.91       82.05      8.43 o
  -1   5  10      123.48      127.34      8.06 o
   0   5  10      385.88      402.61     20.06 o
   1   5  10      110.64      130.48     11.44 o
   2   5  10        0.58        2.17      1.23 o
   1   6  10       58.23       51.84      7.48 o
  -2  -1  11        2.43        1.95      1.62 o
  -1  -1  11      115.69      107.74      9.86 o
   0  -1  11      131.61      116.14     10.32 o
  -2   0  11        9.08        1.92      1.39 o
  -1   0  11       24.25       28.11      4.93 o
   0   0  11      420.76      398.77     18.77 o
   1   0  11      277.08      269.40     15.39 o
  -2   1  11       21.11       22.85      4.50 o
  -1   1  11      501.14      501.51     21.01 o
   0   1  11      289.19      306.15     16.91 o
   1   1  11        1.25        1.21      1.21 o
   2   1  11        1.33        2.58      2.15 o
  -2   2  11       38.78       33.53      5.79 o
  -1   2  11      311.45      307.79     16.95 o
   0   2  11      369.06      350.47     18.32 o
   1   2  11        1.15        0.57      1.11 o
   2   2  11      153.56      141.92     11.00 o
  -1   3  11      120.57      132.85     11.49 o
   0   3  11       22.16       22.23      4.78 o
   1   3  11        6.29        7.91      1.94 o
   2   3  11      129.42      131.11     10.44 o
   0   4  11       41.15       49.78      7.15 o
   1   4  11       17.38       21.41      4.87 o
   2   4  11      189.97      190.90     12.98 o
 
